# Supplementary material for: Sulfated Bile Acids in Serum as Potential Biomarkers of Disease Severity and Mortality in COVID-19
Source: Cells. 2024 Sep 19;13(18):1576. doi: 10.3390/cells13181576 (PMC11430696; doi:10.3390/cells13181576)
Supplement: Supplementary file 1 [file cells-13-01576-s001.zip]

Archive with 1 entries (1 files):
- cells-3174028-supplementary.pdf
